# Supplementary material for: Xenotransplantation of adult hippocampal neural progenitors into the developing zebrafish for assessment of stem cell plasticity
Source: PLoS One. 2018 May 24;13(5):e0198025. doi: 10.1371/journal.pone.0198025 (PMC5967829; doi:10.1371/journal.pone.0198025)
Supplement: S1 Table — (XLSX) [file pone.0198025.s002.xlsx]

## Sheet: Sheet1
	29 oC		34 oC
Days	Alive	Dead	Alive	Dead
1	37	0	46	0
3	35	2	45	1
5	33	4	43	3
