# Supplementary material for: Xenotransplantation of adult hippocampal neural progenitors into the developing zebrafish for assessment of stem cell plasticity
Source: PLoS One. 2018 May 24;13(5):e0198025. doi: 10.1371/journal.pone.0198025 (PMC5967829; doi:10.1371/journal.pone.0198025)
Supplement: S2 Table — (XLSX) [file pone.0198025.s003.xlsx]

## Sheet: Sheet1
1 dpf		3 dpf		5 dpf
29 oC	34 oC	29 oC	34 oC	29 oC	34 oC
2.473	1.88	3.281	3.17	3.411	3.612
2.127	1.899	2.992	3.154	3.362	3.404
2.199	1.828	2.848	3.141	3.656	3.394
2.121	1.837	3.175	3.229	3.434	3.577
1.953	1.869	2.959	3.123	3.608	3.53
2.162	1.818	3.201	3.065	3.508	3.42
2.451	1.92	3.3	3.172	3.471	3.457
	1.906	3.328	3.311	3.444	3.494
	1.638	3.229	3.185	3.43	3.67
	1.716	3.2	2.97	3.412	3.028
	1.591	3.043	3.228	3.605	3.333
	1.465	3.215	3.091	3.365	3.415
	1.902	3.158	3.015	3.769	3.717
	1.898	3.131	3.221	3.568	3.527
	1.937	3.289	3.054	3.662	3.67
	2.011	2.976	3.057	3.508	3.398
	1.861		3.196	3.689
	1.882		3.023	3.646
	1.902		3.123	3.86
	1.768
	1.878
	1.713
