# Supplementary material for: Xenotransplantation of adult hippocampal neural progenitors into the developing zebrafish for assessment of stem cell plasticity
Source: PLoS One. 2018 May 24;13(5):e0198025. doi: 10.1371/journal.pone.0198025 (PMC5967829; doi:10.1371/journal.pone.0198025)
Supplement: S3 Table — (XLSX) [file pone.0198025.s006.xlsx]

## Sheet: Sheet1
Site	Nestin+	Total	% Nestin+
1	109	119	91.5966
2	98	131	74.8092
3	95	120	79.1667
4	87	95	91.5789
5	102	119	85.7143
6	63	82	76.8293
7	47	65	72.3077
8	17	18	94.4444
9	12	12	100
10	24	25	96
Average			86.2447
SD			9.84744
