# Supplementary material for: Xenotransplantation of adult hippocampal neural progenitors into the developing zebrafish for assessment of stem cell plasticity
Source: PLoS One. 2018 May 24;13(5):e0198025. doi: 10.1371/journal.pone.0198025 (PMC5967829; doi:10.1371/journal.pone.0198025)
Supplement: S4 Table — (XLSX) [file pone.0198025.s007.xlsx]

## Sheet: Sheet1
	Fish	Brain	Superficial	Other	Total
1 dpf	1	0	1	0	1
	2	4	28	5	37
	3	1	15	5	21
	4	1	14	0	15
	5	0	3	2	5
	6	0	6	2	8
	AVG	1	11.1667	2.33333	14.5
	SD	1.54919	10.0283	2.25093	13.1415
3 dpf	1	1	4	0	5
	2	2		0	2
	3	2	1	0	3
	4	2	1	4	7
	5	4	2	2	8
	6	41	11	2	54
	7	13	23	8	44
	8	0	1	1	2
	9	15	17	1	33
	10	3	1	2	6
	11	5	2	8	15
	12	1	4	1	6
	13	1	2	0	3
	AVG	6.92308	5.75	2.23077	14.4615
	SD	11.2432	7.32524	2.80339	17.5196
5 dpf	1	8	0	0	8
	2	0	1	2	3
	3	13	1	0	14
	4	1	0	0	1
	5	1	0	0	1
	6	1	3	0	4
	7	0	1	0	1
	8	2	5	0	7
	9	10	1	1	12
	AVG	4	1.33333	0.333333	5.66667
	SD	4.94975	1.65831	0.707107	4.89898
