# Supplementary material for: Xenotransplantation of adult hippocampal neural progenitors into the developing zebrafish for assessment of stem cell plasticity
Source: PLoS One. 2018 May 24;13(5):e0198025. doi: 10.1371/journal.pone.0198025 (PMC5967829; doi:10.1371/journal.pone.0198025)
Supplement: S5 Table — (XLSX) [file pone.0198025.s008.xlsx]

## Sheet: Sheet1
	Brain		Superficial		Other
Fish	Nestin+	Total	Nestin +	Total	Nestin+	Total
1	7	13	6	23	2	8
2	0	0	0	1	1	1
3	5	15	7	17	0	1
4	2	3	1	1	2	2
5	2	5	1	2	3	7
