# Supplementary material for: Xenotransplantation of adult hippocampal neural progenitors into the developing zebrafish for assessment of stem cell plasticity
Source: PLoS One. 2018 May 24;13(5):e0198025. doi: 10.1371/journal.pone.0198025 (PMC5967829; doi:10.1371/journal.pone.0198025)
Supplement: S6 Table — (XLSX) [file pone.0198025.s009.xlsx]

## Sheet: Sheet1
	Brain		Superficial		Other
Fish	TuJ1+	Total	TuJ1+	Total	TuJ1+	Total
1	1	1	3	4	0	0
2	2	2	0	0	0	0
3	2	2	1	1	0	0
4	2	2	0	1	1	4
5	2	4	2	2	0	2
6	34	41	11	11	1	2
